# Supplementary material for: Dose–Response Relationship Between BRAF V600E Abundance and Cervical Lymph Node Metastasis in Papillary Thyroid Cancer
Source: Cancers (Basel). 2025 Nov 3;17(21):3562. doi: 10.3390/cancers17213562 (PMC12607434; doi:10.3390/cancers17213562)
Supplement: Supplementary file 1 [file cancers-17-03562-s001.zip]

Archive with 3 entries (2 files):
- cancers-3918286-supplementary/
- cancers-3918286-supplementary/tabel S1.pdf
- cancers-3918286-supplementary/table S2.pdf
